# Supplementary material for: Completing the Genome Sequence of Chlamydia pecorum Strains MC/MarsBar and DBDeUG: New Insights into This Enigmatic Koala (Phascolarctos cinereus) Pathogen
Source: Pathogens. 2021 Nov 25;10(12):1543. doi: 10.3390/pathogens10121543 (PMC8703710; doi:10.3390/pathogens10121543)
Supplement: Supplementary file 1 [file pathogens-10-01543-s001.zip]

Archive with 14 entries (13 files):
- pathogens-White2021_SupplementalData/
- pathogens-White2021_SupplementalData/Table_S2.xlsx
- pathogens-White2021_SupplementalData/Table_S3.xlsx
- pathogens-White2021_SupplementalData/Table_S4.xlsx
- pathogens-White2021_SupplementalData/Table_S8.xlsx
- pathogens-White2021_SupplementalData/Table_S9.xlsx
- pathogens-White2021_SupplementalData/Table_S5.xlsx
- pathogens-White2021_SupplementalData/Table_S6.xlsx
- pathogens-White2021_SupplementalData/Table_S10.xlsx
- pathogens-White2021_SupplementalData/Table_S7.xlsx
- pathogens-White2021_SupplementalData/Figure_S3.pdf
- pathogens-White2021_SupplementalData/Figure_S2.pdf
- pathogens-White2021_SupplementalData/Figure_S1.pdf
- pathogens-White2021_SupplementalData/Table_S1.xlsx
