# Supplementary material for: Completing the Genome Sequence of Chlamydia pecorum Strains MC/MarsBar and DBDeUG: New Insights into This Enigmatic Koala (Phascolarctos cinereus) Pathogen
Source: Pathogens. 2021 Nov 25;10(12):1543. doi: 10.3390/pathogens10121543 (PMC8703710; doi:10.3390/pathogens10121543)
Supplement: Supplementary file 1 [file pathogens-10-01543-s001.zip › pathogens-White2021_SupplementalData/Table_S2.xlsx]

## Sheet: Table S2
Table S2. Resolved putative genes encoding polymorphic membrane proteins (pmp)
Protein	Gene in MC/MarsBar_2018	Gene in DBDeUG_2018	% Sequnce similarity	Notes
Polymorphic membrane protein D CDS	MarsBar_0065	DBDeUG_0066	99.5 to 100
Polymorphic membrane protein B/C family protein CDS	MarsBar_0481	DBDeUG_0482	96.4 to 100
Polymorphic outer membrane protein 19 family CDS	MarsBar_0482	DBDeUG_0483	99.1 to 100
Polymorphic outer membrane protein E CDS	MarsBar_0546	DBDeUG_0547	94.0 to 100
Polymorphic outer membrane protein 11 CDS	MarsBar_0547	DBDeUG_0548	92.7 to 100
Polymorphic outer membrane protein H CDS	MarsBar_0548	DBDeUG_0549	94.5 to 99.9
Polymorphic membrane protein G family protein CDS	MarsBar_0549	DBDeUG_0550	79.3 to 100	Truncated in Gun/K2/Ure (koa1_704)
Polymorphic membrane protein G family protein CDS	MarsBar_0552	DBDeUG_0553	99.1 to 100
Polymorphic outer membrane protein CDS	MarsBar_0553	DBDeUG_0554	99.5 to 100
Polymorphic outer membrane protein CDS	MarsBar_0554	DBDeUG_0555	94.1 to 99.9
Polymorphic outer membrane protein CDS	MarsBar_0555	DBDeUG_0556	85.0 to 99.0	Assembled in MC/MarsBar_0555, DBDeUG_0556, koa1_711 and k2_727
Polymorphic membrane protein G family protein CDS	MarsBar_0556	DBDeUG_0557	91.9 to 98.6	Truncated in Gun/K2/Ure (koa1_713)
Polymorphic outer membrane protein g family protein CDS	MarsBar_0557	DBDeUG_0558	93.3 to 95.4	Truncated in SA/K2UGT (k2_730); not assembled in MC/Marsbar
Polymorphic outer membrane protein g/i family protein CDS	MarsBar_0558	DBDeUG_0559	77.7 to 100	Misassembled in DBDeUG (CpecF_0543); not assembled in IpTaLE and MC/Marsbar; unique to C. pecorum
Polymorphic outer membrane protein CDS	MarsBar_0959	DBDeUG_0958	99.1 to 100
