# Supplementary material for: Completing the Genome Sequence of Chlamydia pecorum Strains MC/MarsBar and DBDeUG: New Insights into This Enigmatic Koala (Phascolarctos cinereus) Pathogen
Source: Pathogens. 2021 Nov 25;10(12):1543. doi: 10.3390/pathogens10121543 (PMC8703710; doi:10.3390/pathogens10121543)
Supplement: Supplementary file 1 [file pathogens-10-01543-s001.zip › pathogens-White2021_SupplementalData/Table_S3.xlsx]

## Sheet: Table S3
Table S3. Resolved putative genes within the Type III secretion system (T3SS) loci
Protein	Gene in MC/MarsBar_2018	Gene in DBDeUG_2018	Chlamydia conserved	Predicted Secreted Effector (Effective T3 score)
Putative T3SS apparatus components
Type III secretion protein SctJ CDS	MarsBar_0193	DBDeUG_0194	YES (Multi-Species)
Type III secretion inner membrane ring lipoprotein SctJ CDS	MarsBar_0194	DBDeUG_0195	YES (Multi-Species)
Type III secretion apparatus protein, HrpE/YscL family CDS	MarsBar_0195	DBDeUG_0196	YES (Multi-Species)
Type III secretion apparatus protein, YscR/HrcR family CDS	MarsBar_0196	DBDeUG_0197	YES (Multi-Species)
SctS family type III secretion system CDS	MarsBar_0197	DBDeUG_0198	YES (Multi-Species)
YopT tranlocation T CDS	MarsBar_0198	DBDeUG_0199	YES (Multi-Species)
Type III secretion system translocon subunit SctE CDS	MarsBar_0213	DBDeUG_0214	YES (Multi-Species)	Yes, 1
Type III secretion apparatus protein, YscD/HrpQ family CDS	MarsBar_0299	DBDeUG_0301	YES (Multi-Species)
Ct type III secretion system protein CdsG	MarsBar_0302	DBDeUG_0304	YES (Multi-Species)
Type III secretion cytoplasmic ATPase SctN CDS	MarsBar_0304	DBDeUG_0306	YES (Multi-Species)
Type III secretion protein CDS	MarsBar_0305	DBDeUG_0307	YES (Multi-Species)
Type III secretion protein SctC CDS	MarsBar_0309	DBDeUG_0311	YES (Multi-Species)
Cpec type III secretion system gatekeeper subunit SctW	MarsBar_0716	DBDeUG_0717	YES (Multi-Species)
Type III secretion protein, HrcV family CDS	MarsBar_0717	DBDeUG_0718	YES (Multi-Species)
Type III secretion protein, hrpY/hrcU family CDS	MarsBar_0718	DBDeUG_0719	YES (Multi-Species)
Putative effectors
Effector from type III secretion system	MarsBar_0171	DBDeUG_0172	YES (Multi-Species)
Effector from type III secretion system	MarsBar_0172	DBDeUG_0173	YES (Multi-Species)
Effector from type III secretion system CDS	MarsBar_0284	DBDeUG_0286	YES (Multi-Species)	Yes, 1
Effector from type III secretion system CDS	MarsBar_0285	DBDeUG_0287	YES (Multi-Species)
Type III secretion system protein CT668	MarsBar_0303	DBDeUG_0305	YES (Multi-Species)	Yes, 0.99994
Effector from type III secretion system, SINC ortholoque CDS	MarsBar_0335	DBDeUG_0337	YES (Multi-Species)	Yes, 1
Type III secretion system actin-recruiting effector Tarp CDS	MarsBar_0445	DBDeUG_0446	YES (Multi-Species)	Yes, 1
Putative chaperones
Type III secretion chaperone CDS	MarsBar_0009	DBDeUG_0009	YES (Multi-Species)
Type III secretion low calcium response chaperone LcrH/SycD CDS	MarsBar_0210	DBDeUG_0211	YES (Multi-Species)	Yes, 1
Type III secretion chaperone, putative CDS	MarsBar_0630	DBDeUG_0631	YES (Multi-Species)
Type III secretion system chaperone CDS	MarsBar_0715	DBDeUG_0716	YES (Multi-Species)
