# Supplementary material for: Completing the Genome Sequence of Chlamydia pecorum Strains MC/MarsBar and DBDeUG: New Insights into This Enigmatic Koala (Phascolarctos cinereus) Pathogen
Source: Pathogens. 2021 Nov 25;10(12):1543. doi: 10.3390/pathogens10121543 (PMC8703710; doi:10.3390/pathogens10121543)
Supplement: Supplementary file 1 [file pathogens-10-01543-s001.zip › pathogens-White2021_SupplementalData/Table_S4.xlsx]

## Sheet: Table_S4
Table S4. Sequence-based prediction of secreted proteins
CDS locus	Protein	Conserved Chaperone Binding Detection (EffectiveCCBD)	Search for secreted type-III proteins (EffectiveT3)	N-terminal signal detection (Predotar, Human/Animal-model)	T4SS effector prediction (T4SEpre)	Summary
pCpecMC/MarsBar_0005	Virulence plasmid protein pGP3-D CDS	Protein does not contain a CCBD within the first 150 amino acids	1	none		Number of putative secreted proteins: 231
DBDeUG_0831	Glycosyltransferase sugar-binding region containing DXD motif family protein	Protein does not contain a CCBD within the first 150 amino acids	1	none		Predicted by EffectiveT3: 135 (high confidence), 42 (low confidence)
MarsBar_0004	glucose-6-phosphate isomerase	Protein does not contain a CCBD within the first 150 amino acids	1	none		Predicted by EffectiveCCBD: 7 within, 7 before, 10 behind expected region 25..70aa
MarsBar_0010	Hypothetical protein	Protein does not contain a CCBD within the first 150 amino acids	1	none		Predicted by T4SEpre: 61
MarsBar_0011	Hypothetical protein	Protein does not contain a CCBD within the first 150 amino acids	1	none
MarsBar_0016	sulfate transporter family protein	Protein does not contain a CCBD within the first 150 amino acids	1	possibly mitochondrial
MarsBar_0025	Hypothetical protein	Protein does not contain a CCBD within the first 150 amino acids	1	none
MarsBar_0026	Hypothetical protein	Protein does not contain a CCBD within the first 150 amino acids	1	none
MarsBar_0027	Hypothetical protein	Protein does not contain a CCBD within the first 150 amino acids	1	none	YES
MarsBar_0063	Hypothetical protein	Protein does not contain a CCBD within the first 150 amino acids	1	not used
MarsBar_0097	Hypothetical protein	Protein does not contain a CCBD within the first 150 amino acids	1	possibly ER
MarsBar_0104	inorganic pyrophosphatase	Protein does not contain a CCBD within the first 150 amino acids	1	none
MarsBar_0109	Hypothetical protein	Protein does not contain a CCBD within the first 150 amino acids	1	none
MarsBar_0121	muramoyl-pentapeptide transferase	Protein does not contain a CCBD within the first 150 amino acids	1	ER
MarsBar_0128	AMP nucleosidase, putative	Protein does not contain a CCBD within the first 150 amino acids	1	not used
MarsBar_0131	transcription-repair coupling factor	Protein does not contain a CCBD within the first 150 amino acids	1	none
MarsBar_0156	cadmium-translocating P-type ATPase	Protein does not contain a CCBD within the first 150 amino acids	1	not used
MarsBar_0162	nifs-related aminotransferase	Protein does not contain a CCBD within the first 150 amino acids	1	none
MarsBar_0177	trigger factor	Protein does not contain a CCBD within the first 150 amino acids	1	not used	YES
MarsBar_0188	branched-chain amino acid transport system II carrier protein	Protein does not contain a CCBD within the first 150 amino acids	1	none
MarsBar_0195	Hypothetical protein	Protein does not contain a CCBD within the first 150 amino acids	1	none	YES
MarsBar_0199	putative inclusion membrane protein	Protein does not contain a CCBD within the first 150 amino acids	1	none
MarsBar_0210	type III secretion low calcium response chaperone LcrH/SycD	Protein does not contain a CCBD within the first 150 amino acids	1	none
MarsBar_0212	Secretion system effector C (SseC) like family	Protein does not contain a CCBD within the first 150 amino acids	1	none
MarsBar_0213	Type III secretion system translocon subunit SctE	Protein does not contain a CCBD within the first 150 amino acids	1	none
MarsBar_0216	CobQ/CobB/MinD/ParA nucleotide binding domain protein	Protein does not contain a CCBD within the first 150 amino acids	1	none
MarsBar_0224	Hypothetical protein	Protein does not contain a CCBD within the first 150 amino acids	1	none
MarsBar_0244	uracil-DNA glycosylase	Protein does not contain a CCBD within the first 150 amino acids	1	none
MarsBar_0280	DNA-(Apurinic or apyrimidinic site) lyase	Protein does not contain a CCBD within the first 150 amino acids	1	none
MarsBar_0284	Effector from type III secretion system	Protein does not contain a CCBD within the first 150 amino acids	1	none
MarsBar_0294	Hypothetical protein	Protein does not contain a CCBD within the first 150 amino acids	1	none
MarsBar_0335	Effector from type III secretion system, SINC ortholoque	Protein does not contain a CCBD within the first 150 amino acids	1	none
MarsBar_0336	Hypothetical protein	Protein does not contain a CCBD within the first 150 amino acids	1	none
MarsBar_0338	RNA methyltransferase	Protein does not contain a CCBD within the first 150 amino acids	1	mitochondrial
MarsBar_0396	DNA polymerase III epsilon chain	Protein does not contain a CCBD within the first 150 amino acids	1	none
MarsBar_0426	Hypothetical protein	Protein does not contain a CCBD within the first 150 amino acids	1	none
MarsBar_0430	Chromosome segregation ATPase	Protein does not contain a CCBD within the first 150 amino acids	1	none
MarsBar_0432	sensor histidine kinase	Protein does not contain a CCBD within the first 150 amino acids	1	none
MarsBar_0445	Type III secretion system actin-recruiting effector Tarp	Protein does not contain a CCBD within the first 150 amino acids	1	none
MarsBar_0462	Hypothetical protein	Protein does not contain a CCBD within the first 150 amino acids	1	none
MarsBar_0464	Hypothetical protein	Protein does not contain a CCBD within the first 150 amino acids	1	none
MarsBar_0498	Hypothetical protein	Protein does not contain a CCBD within the first 150 amino acids	1	none
MarsBar_0502	diaminopimelate epimerase	Protein does not contain a CCBD within the first 150 amino acids	1	possibly mitochondrial
MarsBar_0521	cysteinyl-tRNA synthetase	Protein does not contain a CCBD within the first 150 amino acids	1	none	YES
MarsBar_0535	Hypothetical protein	Protein does not contain a CCBD within the first 150 amino acids	1	none
MarsBar_0541	Hypothetical protein	Protein does not contain a CCBD within the first 150 amino acids	1	possibly mitochondrial
MarsBar_0543	membrane protein, putative	Protein does not contain a CCBD within the first 150 amino acids	1	none
MarsBar_0544	Cpec specific hypothetical protein	Protein does not contain a CCBD within the first 150 amino acids	1	none
MarsBar_0545	Hypothetical protein	Protein does not contain a CCBD within the first 150 amino acids	1	none
MarsBar_0548	polymorphic outer membrane protein h family protein	Protein does not contain a CCBD within the first 150 amino acids	1	possibly ER
MarsBar_0550	chromosome segregation protein SMC	Protein does not contain a CCBD within the first 150 amino acids	1	none
MarsBar_0556	polymorphic membrane protein G family protein	Protein does not contain a CCBD within the first 150 amino acids	1	ER
MarsBar_0562	glutamyl-tRNA(Gln) amidotransferase, B subunit	Protein does not contain a CCBD within the first 150 amino acids	1	none
MarsBar_0563	Hypothetical protein	Protein does not contain a CCBD within the first 150 amino acids	1	none
MarsBar_0568	Hypothetical protein	Protein does not contain a CCBD within the first 150 amino acids	1	none
MarsBar_0574	1-deoxy-D-xylulose-5-phosphate synthase	CCBD (IRGRIVSVLN) found within expected region	1	none
MarsBar_0587	Hypothetical protein	Protein does not contain a CCBD within the first 150 amino acids	1	possibly mitochondrial	YES
MarsBar_0593	Hypothetical protein	Protein does not contain a CCBD within the first 150 amino acids	1	none
MarsBar_0595	Hypothetical protein	Protein does not contain a CCBD within the first 150 amino acids	1	not used
MarsBar_0603	ribonuclease III	Protein does not contain a CCBD within the first 150 amino acids	1	none
MarsBar_0612	Hypothetical protein	Protein does not contain a CCBD within the first 150 amino acids	1	none
MarsBar_0613	Cpec 0RF663 homologue	Protein does not contain a CCBD within the first 150 amino acids	1	none
MarsBar_0621	Hypothetical protein	Protein does not contain a CCBD within the first 150 amino acids	1	possibly ER
MarsBar_0625	NADH:ubiquinone oxidoreductase, Na(+)-translocating, C subunit	Protein does not contain a CCBD within the first 150 amino acids	1	not used
MarsBar_0632	S-adenosyl-methyltransferase MraW	Protein does not contain a CCBD within the first 150 amino acids	1	possibly ER
MarsBar_0636	ribosomal protein L3	Protein does not contain a CCBD within the first 150 amino acids	1	ER
MarsBar_0645	YbjN super family	Protein does not contain a CCBD within the first 150 amino acids	1	none
MarsBar_0649	Hypothetical protein	Protein does not contain a CCBD within the first 150 amino acids	1	none	YES
MarsBar_0650	Hypothetical protein	Protein does not contain a CCBD within the first 150 amino acids	1	none
MarsBar_0652	Hypothetical protein	Protein does not contain a CCBD within the first 150 amino acids	1	none
MarsBar_0680	Hypothetical protein	Protein does not contain a CCBD within the first 150 amino acids	1	none
MarsBar_0681	putative chlamydial inclusion membrane protein	Protein does not contain a CCBD within the first 150 amino acids	1	none
MarsBar_0687	Hypothetical protein	Protein does not contain a CCBD within the first 150 amino acids	1	ER
MarsBar_0690	GTP-binding protein LepA	Protein does not contain a CCBD within the first 150 amino acids	1	none
MarsBar_0691	ExbD/TolR family protein	Protein does not contain a CCBD within the first 150 amino acids	1	not used
MarsBar_0692	S-adenosyl-methyltransferase MraW	Protein does not contain a CCBD within the first 150 amino acids	1	not used
MarsBar_0709	Hypothetical protein	Protein does not contain a CCBD within the first 150 amino acids	1	none	YES
MarsBar_0714	4-alpha-glucanotransferase	Protein does not contain a CCBD within the first 150 amino acids	1	not used
MarsBar_0740	outer membrane protein (omp85) analog	Protein does not contain a CCBD within the first 150 amino acids	1	ER
MarsBar_0748	inclusion membrane protein C	Protein does not contain a CCBD within the first 150 amino acids	1	none
MarsBar_0749	inclusion membrane protein B	Protein does not contain a CCBD within the first 150 amino acids	1	none
MarsBar_0752	acyl-[acyl-carrier-protein]--UDP-N- acetylglucosamine O-acyltransferase	Protein does not contain a CCBD within the first 150 amino acids	1	none
MarsBar_0758	Hypothetical protein	Protein does not contain a CCBD within the first 150 amino acids	1	none
MarsBar_0762	Hypothetical protein	Protein does not contain a CCBD within the first 150 amino acids	1	none
MarsBar_0772	Hypothetical protein	Protein does not contain a CCBD within the first 150 amino acids	1	none
MarsBar_0773	Hypothetical protein	Protein does not contain a CCBD within the first 150 amino acids	1	none
MarsBar_0784	Hypothetical protein	Protein does not contain a CCBD within the first 150 amino acids	1	none
MarsBar_0785	Hypothetical protein	Protein does not contain a CCBD within the first 150 amino acids	1	none
MarsBar_0786	Hypothetical protein	Protein does not contain a CCBD within the first 150 amino acids	1	none
MarsBar_0797	N-acetylmuramoyl alanine amidase	Protein does not contain a CCBD within the first 150 amino acids	1	none
MarsBar_0813	disulfide bond formation protein, DsbB family protein	Protein does not contain a CCBD within the first 150 amino acids	1	none
MarsBar_0818	Hypothetical protein	Protein does not contain a CCBD within the first 150 amino acids	1	none
MarsBar_0823	Hypothetical protein	Protein does not contain a CCBD within the first 150 amino acids	1	none	YES
MarsBar_0827	Hypothetical protein	Protein does not contain a CCBD within the first 150 amino acids	1	none
MarsBar_0828	Glycosyltransferase sugar-binding region containing DXD motif family protein	Protein does not contain a CCBD within the first 150 amino acids	1	none
MarsBar_0829	phospholipase D family protein	Protein does not contain a CCBD within the first 150 amino acids	1	none
MarsBar_0831	Glycosyltransferase sugar-binding region containing DXD motif family protein	Protein does not contain a CCBD within the first 150 amino acids	1	none
MarsBar_0833	phospholipase D family protein	Protein does not contain a CCBD within the first 150 amino acids	1	not used
MarsBar_0836	putative protein, Cpec-specific	Protein does not contain a CCBD within the first 150 amino acids	1	none
MarsBar_0842	inclusion membrane protein A, putative	Protein does not contain a CCBD within the first 150 amino acids	1	none
MarsBar_0853	peptide ABC transporter, periplasmic binding protein	Protein does not contain a CCBD within the first 150 amino acids	1	ER
MarsBar_0858	polymorphic outer membrane protein g family protein	Protein does not contain a CCBD within the first 150 amino acids	1	possibly mitochondrial
MarsBar_0870	Hypothetical protein	Protein does not contain a CCBD within the first 150 amino acids	1	none	YES
MarsBar_0893	cationic amino acid transporter	Protein does not contain a CCBD within the first 150 amino acids	1	none
MarsBar_0897	Guanylate kinase	Protein does not contain a CCBD within the first 150 amino acids	1	none
MarsBar_0910	Transcription elongation factor greA	Protein does not contain a CCBD within the first 150 amino acids	1	none
MarsBar_0913	putative penicillin-binding protein	Protein does not contain a CCBD within the first 150 amino acids	1	ER
MarsBar_0921	RmuC domain protein	Protein does not contain a CCBD within the first 150 amino acids	1	possibly mitochondrial	YES
MarsBar_0930	Hypothetical protein	Protein does not contain a CCBD within the first 150 amino acids	1	none
MarsBar_0947	Hypothetical protein	Protein does not contain a CCBD within the first 150 amino acids	1	none
MarsBar_0972	Hypothetical protein	Protein does not contain a CCBD within the first 150 amino acids	1	none
DBDeUG_0828	Glycosyltransferase sugar-binding region containing DXD motif family protein	Protein does not contain a CCBD within the first 150 amino acids	0.99999	none
MarsBar_0008	Hypothetical protein	Protein does not contain a CCBD within the first 150 amino acids	0.99999	none	YES
MarsBar_0146	excinuclease ABC, C subunit	Protein does not contain a CCBD within the first 150 amino acids	0.99999	none
MarsBar_0260	exodeoxyribonuclease V, alpha subunit	Protein does not contain a CCBD within the first 150 amino acids	0.99999	none
MarsBar_0311	arginine kinase	Protein does not contain a CCBD within the first 150 amino acids	0.99999	none
MarsBar_0558	polymorphic outer membrane protein g/i family protein	Protein does not contain a CCBD within the first 150 amino acids	0.99999	ER
MarsBar_0600	Hypothetical protein	Protein does not contain a CCBD within the first 150 amino acids	0.99999	none
MarsBar_0631	Hypothetical protein	Protein does not contain a CCBD within the first 150 amino acids	0.99999	none
MarsBar_0638	Bacterial histone-like DNA-binding protein	Protein does not contain a CCBD within the first 150 amino acids	0.99999	possibly mitochondrial
MarsBar_0676	putative enoyl-(acyl-carrier protein) reductase	Protein does not contain a CCBD within the first 150 amino acids	0.99999	none
MarsBar_0961	Hypothetical protein	Protein does not contain a CCBD within the first 150 amino acids	0.99999	possibly mitochondrial
MarsBar_0555	Polymorphic outer membrane protein CDS	Protein does not contain a CCBD within the first 150 amino acids	0.99998	ER
MarsBar_0653	uridylate kinase	Protein does not contain a CCBD within the first 150 amino acids	0.99998	none
MarsBar_0256	RNA polymerase sigma factor, sigma-70 family	Protein does not contain a CCBD within the first 150 amino acids	0.99997	none
MarsBar_0435	lipoprotein, putative	Protein does not contain a CCBD within the first 150 amino acids	0.99997	ER
MarsBar_0507	radical SAM domain protein	CCBD (LLEQIAQVHN) found downstream of expected region	0.99997	none
MarsBar_0686	HAD type hydrolase/phosphatase	Protein does not contain a CCBD within the first 150 amino acids	0.99997	not used
MarsBar_0134	protoporphyrinogen oxidase	Protein does not contain a CCBD within the first 150 amino acids	0.99996	none
MarsBar_0506	Hypothetical protein	Protein does not contain a CCBD within the first 150 amino acids	0.99996	not used
MarsBar_0974	polymorphic outer membrane protein e family protein	Protein does not contain a CCBD within the first 150 amino acids	0.99996	none
MarsBar_0303	Type III secretion protein CDS	Protein does not contain a CCBD within the first 150 amino acids	0.99994	none
MarsBar_0345	DNA polymerase III alpha subunit	Protein does not contain a CCBD within the first 150 amino acids	0.99994	not used
MarsBar_0682	Hypothetical protein	Protein does not contain a CCBD within the first 150 amino acids	0.99994	none
MarsBar_0857	peptide ABC transporter, ATP-binding protein	Protein does not contain a CCBD within the first 150 amino acids	0.99993	none
MarsBar_0944	translation elongation factor Tu	Protein does not contain a CCBD within the first 150 amino acids	0.99993	none
MarsBar_0976	3-dehydroquinate dehydratase/shikimate 5-dehydrogenase	Protein does not contain a CCBD within the first 150 amino acids	0.9999	none
