# Supplementary material for: Completing the Genome Sequence of Chlamydia pecorum Strains MC/MarsBar and DBDeUG: New Insights into This Enigmatic Koala (Phascolarctos cinereus) Pathogen
Source: Pathogens. 2021 Nov 25;10(12):1543. doi: 10.3390/pathogens10121543 (PMC8703710; doi:10.3390/pathogens10121543)
Supplement: Supplementary file 1 [file pathogens-10-01543-s001.zip › pathogens-White2021_SupplementalData/Table_S8.xlsx]

## Sheet: Table S8
Table S8. Variants for MC/MarsBar_2018 and DBDeUG_2018
Position in E58	E58	MC/MarsBar	MC/MarsBar_2018	Change*	Impact	Codon	Gene	Product
9750	G	A	G	R=>Q	MODERATE	346	G5S_0010	Conserved hypothetical protein
19876	G	G	A	A=>T	MODERATE	483	G5S_0017	ABC transporter permease
35638	G	G	T	A=>S	MODERATE	94	G5S_0038	YjgP/YjgQ family protein
36725	G	G	A	Syn	LOW	595	G5S_0039	Conserved hypothetical protein
37835	A	G	A	Syn	LOW	225	G5S_0039	Conserved hypothetical protein
45834	A	A	G	V=>A	MODERATE	893	nrdA	Ribonucleoside-diphosphate reductase, alpha subunit
59970	A	A	G	Q=>R	MODERATE	273	ftsY	Signal recognition particle-docking protein FtsY
68765	C	C	A	Q=>K	MODERATE	30	G5S_0070	Conserved hypothetical protein
73579	G	A	G	S=>F	MODERATE	661	G5S_0072	Polymorhic membrane protein D
73970	A	G	A	C=>R	MODERATE	531	G5S_0072	Polymorhic membrane protein D
91919	G	T	G	A=>S	MODERATE	365	edd1	Glycyl-tRNA synthetase
91953	C	T	C	T=>I	MODERATE	376	edd1	Glycyl-tRNA synthetase
93112	G	A	G	Syn	LOW	762	edd1	Glycyl-tRNA synthetase
112572	C	T	C	R=>K	MODERATE	134	G5S_0109	Oxononanoate synthase
150786	G	A	G	V=>I	MODERATE	389	hemN	Oxygen-independent coproporphyrinogen III oxidase
152846	T	C	T	D=>G	MODERATE	615	G5S_0147	Phosphoprotein
168334	G	G	A	Syn	LOW	136	G5S_0164	PhosphatidylEthanolamine-Binding Protein (PEBP) domain
169126	A	A	G	T=>H	MODERATE	338	G5S_0165	Sodium/alanine symporter family protein
174040	T	G	T	S=>R	MODERATE	417	G5S_0169	Riboflavin biosynthesis protein ribA
185402	G	G	A
203242	G	G	A	V=>I	MODERATE	225	G5S_0195	Trigger factor
208685	C	A	C	P=>Q	MODERATE	479	G5S_0199	GTP-binding protein engA
230690	A	G	A	F=>S	MODERATE	220	G5S_0218	Conserved hypothetical protein
239966	G	G	A	L=>F	MODERATE	60	G5S_0227	Metallopeptidase family M24
249861	G	G	T	V=>L	MODERATE	255	G5S_0236	CobQ/CobB/MinD/ParA nucleotide binding domain protein
253841	C	T	C	A=>V	MODERATE	546	uvrB	Excinuclease ABC, B subunit
280796	C	T	C	R=>C	MODERATE	312	G5S_0271	ATP-dependent helicase PcrA
280939	T	C	T	Syn	LOW	359	G5S_0271	ATP-dependent helicase PcrA
281870	G	A	G	E=>K	MODERATE	31	G5S_0272	RNA polymerase sigma-54
304879	T	C	T	Syn	LOW	328	G5S_0296	Thymidylate synthase ThyX Nucleotide transport and metabolism
309409	T	A	T	S=>R	MODERATE	98	greA	Transcription elongation factor greA
338004	A	A	C	L=>R	MODERATE	275	G5S_0324	Pseudouridine synthase, RluA family
338682	T	C	T	N=>S	MODERATE	49	G5S_0324	Pseudouridine synthase, RluA family
400855	T	T	C	Syn	LOW	202	G5S_0384	Peptidyl-prolyl cis-trans isomerase Mip precursor
406073	A	A	G	Syn	LOW	432	cutE	Apolipoprotein N-acyltransferase
406855	G	A	G	Syn	LOW	199	lpxC	UDP-3-0-acyl N-acetylglucosamine deacetylase
423158	C	C	A	H=>Q	MODERATE	50	gap	glyceraldehyde-3-phosphate dehydrogenase, type I
582004	G	G	T	R=>L	MODERATE	413	G5S_0598	MiaB-like tRNA modifying enzyme
583119	G	G	T	G=>V	MODERATE	24	glgB	1,4-alpha-glucan branching enzyme
670648	A	G	A	Syn	LOW	28	G5S_0672	Conserved hypothetical protein
752072	T	C	T	Syn	LOW	222	G5S_0763	Histidine-phosphorylatable phosphocarrier protein (HPr)
752147	A	G	A	Syn	LOW	197	G5S_0763	Histidine-phosphorylatable phosphocarrier protein (HPr)
778520	A	A	T	Syn	LOW	144	G5S_0792	Conserved hypothetical protein
778586	T	T	G	Syn	LOW	122	G5S_0792	Conserved hypothetical protein
778589	G	G	A	Syn	LOW	121	G5S_0792	Conserved hypothetical protein
779002	G	G	A
779019	G	G	T
779022	T	T	G
784382	G	T	G
784933	C	T	C
785216	G	A	G	Syn	LOW	30	G5S_0802	Conserved hypothetical protein
785293	C	C	T	A=>V	MODERATE	56	G5S_0802	Conserved hypothetical protein
785524	T	C	T	M=>T	MODERATE	133	G5S_0802	Conserved hypothetical protein
787617	A	G	A	I=>T	MODERATE	277	G5S_0804	Phospholipase D family protein
791972	G	G	T	A=>D	MODERATE	6	malQ	4-alpha-glucanotransferase
791993	T	T	C
792334	G	A	G	Syn	LOW	31	G5S_0809	CesT family type III secretion system chaperone
802331	G	A	G	H=>Y	MODERATE	295	G5S_0818	Translation initiation factor IF-2
802506	C	T	C	Syn	LOW	236	G5S_0818	Translation initiation factor IF-2
802775	C	C	A	A=>S	MODERATE	147	G5S_0818	Translation initiation factor IF-2
802800	C	C	T	Syn	LOW	138	G5S_0818	Translation initiation factor IF-2
803047	G	G	A	S=>L	MODERATE	56	G5S_0818	Translation initiation factor IF-2
805371	C	C	T	Syn	LOW	306	rpsA	Ribosomal protein S1
858904	G	T	G	Syn	LOW	129	G5S_0869	SUA5 protein
859206	C	A	C	S=>Y	MODERATE	230	G5S_0869	SUA5 protein
861485	A	A	G	S=>P	MODERATE	160	G5S_0872	Conserved hypothetical protein
1015189	C	A	C	S=>I	MODERATE	329	prfA	Peptide chain release factor 1
1018285	G	G	T	G=>V	MODERATE	211	G5S_1038	Signal peptidase I
1032315	C	T	C	S=>F	MODERATE	9	G5S_1048	Conserved hypothetical protein
1032323	G	G	A	E=>K	MODERATE	12	G5S_1048	Conserved hypothetical protein
1065613	A	G	A	Syn	LOW	133	G5S_1067	Conserved hypothetical protein
1068029	T	C	T	Syn	LOW	35	nusG	transcription termination/antitermination factor NusG
1068493	A	G	A
1088022	C	C	T
1100827	G	G	A
1105964	A	A	G
Italicised nucleotides indicate a single nucleotide polymorphism (SNP) relative to the reference chromosome E58 *Consequence of SNP relative to E58. Synonymous change (Syn); non-synonymous changes to protein-coding genes are shown by single letter amino acid abbreviation (E58 sequence on left, SNP impact on right); blank lines indicate variant in intergenic region
