# Supplementary material for: Completing the Genome Sequence of Chlamydia pecorum Strains MC/MarsBar and DBDeUG: New Insights into This Enigmatic Koala (Phascolarctos cinereus) Pathogen
Source: Pathogens. 2021 Nov 25;10(12):1543. doi: 10.3390/pathogens10121543 (PMC8703710; doi:10.3390/pathogens10121543)
Supplement: Supplementary file 1 [file pathogens-10-01543-s001.zip › pathogens-White2021_SupplementalData/Table_S9.xlsx]

## Sheet: Table S9
Table S9. Polymorphic loci in koala genomes and dn/ds ratios
Locus tag	Proteins	% Sequnce similarity	No. of haplotypes	No. of mutations (excluding indels)	dn/ds
MarsBar_0283#	ChPn 76Kda homolog	88.7 - 98.7	4	162	0.45
MarsBar_0284	T3SS effector	95.6 - 100	2	121	0.232
MarsBar_0320	ompA	83.8 - 100	4	273	0.194
MarsBar_0335	T3SS effector SINC	97.6 - 100	3	39	1.95
MarsBar_0445	T3SS effector Tarp	87.9 - 100	3	233	0.907
MarsBar_0564^	Conserved hypothetical protein (hp)	80.2 - 100	3	86	0.331
MarsBar_0593	Conserved hypothetical protein (hp1)	87.4 - 100	4	129	0.49
MarsBar_0613*	ORF663 homologue	67.9 - 93.5	4	47	0.841
MarsBar_0842	inclusion membrane protein A	86.9 - 100	4	54	1.77
#: IpTaLE ChPn homologue excluded from alignment due to assembly gaps;^:IpTaLE hp homologue excluded from alignment due to truncation; *:SA/k2/UGT ORF663 excluded from alignment due to truncation.
