# Supplementary material for: Completing the Genome Sequence of Chlamydia pecorum Strains MC/MarsBar and DBDeUG: New Insights into This Enigmatic Koala (Phascolarctos cinereus) Pathogen
Source: Pathogens. 2021 Nov 25;10(12):1543. doi: 10.3390/pathogens10121543 (PMC8703710; doi:10.3390/pathogens10121543)
Supplement: Supplementary file 1 [file pathogens-10-01543-s001.zip › pathogens-White2021_SupplementalData/Table_S5.xlsx]

## Sheet: Table S5
Table S5. Pseudogenes in Chlamydia pecorum strains MC/MarsBar_2018 and DBDeUG_2018
Strain	Locus tag	Protein	Gene length (nt) normal	Gene length (nt) and % truncated
MC/MarsBar_2018	MarsBar_0430	Chromosome segregation ATPase CDS	2901	2367 (18%)
	MarsBar_0650	hypothetical protein	1392	225 (84%)
	MarsBar_0831	toxB	10308	6630 (36%)
DBDeUG_2018	DBDeUG_0889	hypothetical protein	1134	474 (58%)
DBDeUG_2018	DBDeUG_0651	hypothetical protein	1392	226 (84%)
