# Supplementary material for: Completing the Genome Sequence of Chlamydia pecorum Strains MC/MarsBar and DBDeUG: New Insights into This Enigmatic Koala (Phascolarctos cinereus) Pathogen
Source: Pathogens. 2021 Nov 25;10(12):1543. doi: 10.3390/pathogens10121543 (PMC8703710; doi:10.3390/pathogens10121543)
Supplement: Supplementary file 1 [file pathogens-10-01543-s001.zip › pathogens-White2021_SupplementalData/Table_S6.xlsx]

## Sheet: Table S6
Table S6. De novo assembly metrics for 20 Chlamydia pecorum clinical isolates
	de novo assembly
Strain	No. contigs (≥1 kbp)	Largest contig (base pairs)	Total length (base pairs)	GC (%)	N50
DBDeUG	8	587274	1092392	41.12	587274
DBDeUG_2018	1	1106377	1106377	41.12	1106377
E58	1	1106197	1106197	41.08	1106197
Gun/koa1/Ure	45	426285	1166031	41.09	151193
IPTaLe	12	327989	1090481	41.12	277726
JP394	9	445891	1122219	41.05	327467
L1	5	623872	1106268	41.1	623872
L17	3	790173	1094114	41.13	790173
L71	5	780721	1115016	41.06	780721
MC/MarsBar	12	575200	1090698	41.12	575200
MC/MarsBar_2018	1	1106403	1106403	41.11	1106403
Mer/Ovi1/Jnt	49	140272	1110680	41.08	37276
Nar/S22/Rec	132	71422	1225868	42.01	25831
NSW/Bov/SBE	2	687828	1106395	41.07	687828
OSP	3	637437	1110893	41.1	637437
P787	1	1106409	1106409	41.1	1106409
PV3056/3	1	1106409	1106409	41.1	1106409
SA/k2/UGT	1	760871	1100682	41.1	760871
IPA	1	517374	1104572	41.1	478577
W73	1	1106534	1106534	41.11	1106534
