# Supplementary material for: Completing the Genome Sequence of Chlamydia pecorum Strains MC/MarsBar and DBDeUG: New Insights into This Enigmatic Koala (Phascolarctos cinereus) Pathogen
Source: Pathogens. 2021 Nov 25;10(12):1543. doi: 10.3390/pathogens10121543 (PMC8703710; doi:10.3390/pathogens10121543)
Supplement: Supplementary file 1 [file pathogens-10-01543-s001.zip › pathogens-White2021_SupplementalData/Table_S10.xlsx]

## Sheet: Table S10
Table S10. Whole genome sequences of 20 clinical isolates used in this investigation: Metadata & public database accession numbers
Strain	Species	MLST	Continent	Country	State	Collection date	Source	Clinical presentation	Anatomical site	Bio Project ID	BioSample	SRA or GenBank	PubMed ID
DBDeUG	Chlamydia pecorum	ST69	Oceania	Australia	Queensland	2009	Phascolarctos cinereus	Urinary tract infection	Urogenital tract	PRJNA229199	SAMN02470821	-	25106440
DBDeUG_2018	Chlamydia pecorum	ST69	Oceania	Australia	Queensland	2009	Phascolarctos cinereus	Urinary tract infection	Urogenital tract	PRJNA747116	SAMN20256222	CP080401	This study
E58	Chlamydia pecorum	ST23	North America	United States	Iowa	Circa 1940	Bos taurus	SBE	Brain	PRJNA62893	SAMN02603383	CP002608	21571992
Gun/koa1/Ure	Chlamydia pecorum	ST73	Oceania	Australia	New South Wales	2012	Phascolarctos cinereus	-	Urogenital tract	PRJNA269193	SAMN03253051	SRS779861	25740768
IPTaLe	Chlamydia pecorum	ST73	Oceania	Australia	Queensland	2011	Phascolarctos cinereus	Conjunctivitis	Eye	PRJNA229197	SAMN02470824	CM002309	25106440
JP394	Chlamydia pecorum	ST289	North America	United States	-	1988	Ovis aries	Abortion	Aborted foetus	PRJNA289104	SAMN03842087	SRS980705	-
L1	Chlamydia pecorum	ST50	Europe	Austria	-	1969	Sus scrofa domesticus	Pneumonia	Lung	PRJNA288201	SAMN03796073	-	26531162
L17	Chlamydia pecorum	ST53	Europe	Austria	-	1969	Sus scrofa domesticus	Pneumonia	Joint	PRJNA288203	SAMN03798519	-	26531162
L71	Chlamydia pecorum	ST52	Europe	Austria	-	1969	Sus scrofa domesticus	Polyarthritis	Lung	PRJNA288208	SAMN03798520	-	26531162
MC/MarsBar	Chlamydia pecorum	ST69	Oceania	Australia	Queensland	2010	Phascolarctos cinereus	Chronic cystitis	Urogenital tract	PRJNA229198	SAMN02470823	-	25106440
MC/MarsBar_2018	Chlamydia pecorum	ST69	Oceania	Australia	Queensland	2010	Phascolarctos cinereus	Chronic cystitis	Urogenital tract	PRJNA747116	SAMN20256223	CP080403	This study
Mer/Ovi1/Jnt	Chlamydia pecorum	ST23	Oceania	Australia	New South Wales	2010	Ovis aries	Polyarthritis	Joint	PRJNA269192	SAMN03253050	SRS779880	25740768
Nar/S22/Rec	Chlamydia pecorum	ST74	Oceania	Australia	New South Wales	2012	Ovis aries	-	Gastrointestinal tract	PRJNA269196	SAMN03253055	SRS779883	25740768
NSW/Bov/SBE	Chlamydia pecorum	ST23	Oceania	Australia	New South Wales	2010	Bos taurus	SBE	Brain	PRJNA269190	SAMN03253048	SRS779876	23740730
OSP	Chlamydia pecorum	ST287	North America	United States	Oregon	1985	Ovis canadensis	Abortion	Spleen	PRJNA289103	SAMN03842074	SRS980706	-
P787	Chlamydia pecorum	ST206	Europe	United Kingdom	Scotland	1977	Ovis aries	Polyarthritis	Synovial fluid	PRJNA175547	SAMN02603630	CP004035	24417976
PV3056/3	Chlamydia pecorum	ST205	Europe	Italy	-	1991	Bos taurus	Metritis	Vaginal	PRJNA175545	SAMN02603628	CP004033	24417976
SA/k2/UGT	Chlamydia pecorum	ST282	Oceania	Australia	South Australia	2013	Phascolarctos cinereus	Healthy	Urogenital tract	PRJNA269194	SAMN03253052	SRS779881	25740768
IPA	Chlamydia pecorum	ST48	North America	United States	-	1968	Ovis aries	Polyarthritis	Joint	PRJNA229200	SAMN02470822	CM002311	25106440
W73	Chlamydia pecorum	ST68	Europe	United Kingdom	Northern Ireland	1989	Ovis aries	Asymptomatic	Faeces	PRJNA175546	SAMN02603629	CP004034	24417976
