# Supplementary material for: Completing the Genome Sequence of Chlamydia pecorum Strains MC/MarsBar and DBDeUG: New Insights into This Enigmatic Koala (Phascolarctos cinereus) Pathogen
Source: Pathogens. 2021 Nov 25;10(12):1543. doi: 10.3390/pathogens10121543 (PMC8703710; doi:10.3390/pathogens10121543)
Supplement: Supplementary file 1 [file pathogens-10-01543-s001.zip › pathogens-White2021_SupplementalData/Table_S7.xlsx]

## Sheet: Table S7
Table S7. Variants for MC/MarsBar and MC/MarsBar_2018
Position in E58	E58	MC/MarsBar	MC/MarsBar_2018	Change*	Impact	Codon	Gene	Product
130970	A	C	A	L=>F	MODERATE	124	rodA	Cell division protein FtsW
162449	A	C	A	N=>T	MODERATE	-	G5S_0156	16S ribosomal RNA
162746	A	G	A	H=>R	MODERATE	-	G5S_0156	16S ribosomal RNA
693446	A	A	C	L=>F	MODERATE	210	lplA	Lipoate protein ligase-like protein
743352	T	G	T	V=>G	MODERATE	291	lap	Aminopeptidase A/I
973777	A	G	A	Syn	LOW	119	G5S_0990	Fermentation-respiration switch protein FrsA
Italicised nucleotides indicate a single nucleotide polymorphism (SNP) relative to the reference chromosome E58 *Consequence of SNP relative to E58. Synonymous change (Syn); non-synonymous changes to protein-coding genes are shown by single letter amino acid abbreviation (E58 sequence on left, SNP impact on right); blank lines indicate variant in intergenic region
