# Supplementary material for: Completing the Genome Sequence of Chlamydia pecorum Strains MC/MarsBar and DBDeUG: New Insights into This Enigmatic Koala (Phascolarctos cinereus) Pathogen
Source: Pathogens. 2021 Nov 25;10(12):1543. doi: 10.3390/pathogens10121543 (PMC8703710; doi:10.3390/pathogens10121543)
Supplement: Supplementary file 1 [file pathogens-10-01543-s001.zip › pathogens-White2021_SupplementalData/Table_S1.xlsx]

## Sheet: Table S1
Table S1. Resolved putative inclusion membrane (Inc) proteins
Protein	Gene in MC/MarsBar_2018	Gene in DBDeUG_2018
Putative chlamydial inclusion protein	MarsBar_0199	DBDeUG_0200
Putative chlamydial inclusion protein	MarsBar_0497	DBDeUG_0498
Putative chlamydial inclusion protein	MarsBar_0681	DBDeUG_0682
Inclusion membrane protein C	MarsBar_0748	DBDeUG_0749
Inclusion membrane protein B	MarsBar_0749	DBDeUG_0750
Putative inclusion membrane protein A	MarsBar_0772	DBDeUG_0773
Putative chlamydial inclusion protein	MarsBar_0834	DBDeUG_0833
Putative inclusion membrane protein A	MarsBar_0842	DBDeUG_0841
